# Supplementary material for: Uncovering the hierarchical structure of self-reported hostility
Source: PLoS One. 2020 Sep 29;15(9):e0239631. doi: 10.1371/journal.pone.0239631 (PMC7523964; doi:10.1371/journal.pone.0239631)
Supplement: S1 Syntax — (SPS) [file pone.0239631.s002.sps]

* Encoding: UTF-8.
*Syntax accompanying "Uncovering the hierarchical structure of self-reported hostility" by Martijn W. van Teffelen*, Jill Lobbestael, Marisol J. Voncken, Frenk Peeters - 
Department of Clinical Psychological Science, Faculty of Psychology and Neuroscience, Maastricht University, Maastricht, Limburg, The Netherlands


*****SCORING
*PID-5

COMPUTE PID=MEAN(PID_1,PID_2,PID_3,PID_4,PID_5,PID_6,PID_7,PID_8,PID_9,PID_10).
EXECUTE.
variable labels PID 'hostility'.

*STAXI-2 TRAIT

COMPUTE AFF = SUM(TA_1 to TA_10).
execute.
variable labels AFF 'Affective hostility'.

*AQ hostility subscale

COMPUTE COG=SUM(HOS_1,HOS_2,HOS_3,HOS_4,HOS_5,HOS_6,HOS_7,HOS_8).
EXECUTE.
variable labels COG 'Cognitive hostility'.

*FOAB

compute BEH = SUM(agg_1 to agg_40).
execute.
variable labels BEH 'Behavioral hostility'.


VARIABLE LEVEL 
ID (NOMINAL) 
gender (NOMINAL) 
nationality (NOMINAL)
PID (SCALE)
AFF (SCALE)
COG (SCALE)
BEH (SCALE).

**SAMPLE CHARACTERISTICS

FREQUENCIES VARIABLES=gender nationality education work 
  /BARCHART FREQ 
  /ORDER=ANALYSIS.

CROSSTABS 
  /TABLES=gender nationality education work BY Sample 
  /FORMAT=AVALUE TABLES 
  /STATISTICS=CHISQ 
  /CELLS=COUNT 
  /COUNT ROUND CELL.

CROSSTABS 
  /TABLES=med_adm_ssri med_adm_snri med_adm_tca med_adm_other med_ap_atypical med_anxiolytic 
    med_moodstab med_stimulant BY Sample 
  /FORMAT=AVALUE TABLES 
  /STATISTICS=CHISQ 
  /CELLS=COUNT 
  /COUNT ROUND CELL.

COMPUTE med_count=med_adm_ssri+med_adm_snri+med_adm_tca+med_adm_other+med_ap_atypical+ 
    med_anxiolytic+med_moodstab+med_stimulant. 
EXECUTE.

*descriptives

EXAMINE VARIABLES=age 
  /PLOT BOXPLOT HISTOGRAM 
  /COMPARE GROUPS 
  /STATISTICS DESCRIPTIVES 
  /CINTERVAL 95 
  /MISSING LISTWISE 
  /NOTOTAL.

EXAMINE VARIABLES=age BY Sample 
  /PLOT BOXPLOT HISTOGRAM 
  /COMPARE GROUPS 
  /STATISTICS DESCRIPTIVES 
  /CINTERVAL 95 
  /MISSING LISTWISE 
  /NOTOTAL.

*Nonparametric Tests: Independent Samples. 
NPTESTS 
  /INDEPENDENT TEST (age) GROUP (Sample) 
  /MISSING SCOPE=ANALYSIS USERMISSING=EXCLUDE 
  /CRITERIA ALPHA=0.05  CILEVEL=95.


*STUDY VARIABLE DESCRIPTION

EXAMINE VARIABLES=PID AFF COG BEH 
  /PLOT BOXPLOT HISTOGRAM 
  /COMPARE GROUPS 
  /STATISTICS DESCRIPTIVES 
  /CINTERVAL 95 
  /MISSING LISTWISE 
  /NOTOTAL.

EXAMINE VARIABLES=PID AFF COG BEH BY Sample 
  /PLOT BOXPLOT HISTOGRAM 
  /COMPARE GROUPS 
  /STATISTICS DESCRIPTIVES 
  /CINTERVAL 95 
  /MISSING LISTWISE 
  /NOTOTAL.

FREQUENCIES VARIABLES=PID 
  /ORDER=ANALYSIS.

**reliability

RELIABILITY 
  /VARIABLES=PID_1 PID_2 PID_3 PID_4 PID_5 PID_6 PID_7 PID_8 PID_9 PID_10 
  /SCALE('ALL VARIABLES') ALL 
  /MODEL=ALPHA 
  /SUMMARY=TOTAL CORR.

RELIABILITY 
  /VARIABLES=TA_1 TA_2 TA_3 TA_4 TA_5 TA_6 TA_7 TA_8 TA_9 TA_10 
  /SCALE('ALL VARIABLES') ALL 
  /MODEL=ALPHA 
  /SUMMARY=TOTAL CORR.

RELIABILITY 
  /VARIABLES=HOS_1 HOS_2 HOS_3 HOS_4 HOS_5 HOS_6 HOS_7 HOS_8 
  /SCALE('ALL VARIABLES') ALL 
  /MODEL=ALPHA 
  /SUMMARY=TOTAL CORR.

RELIABILITY 
  /VARIABLES=AGG_1 AGG_2 AGG_3 AGG_4 AGG_5 AGG_6 AGG_7 AGG_8 AGG_9 AGG_10 AGG_11 AGG_12 AGG_13 
    AGG_14 AGG_15 AGG_16 AGG_17 AGG_18 AGG_19 AGG_20 AGG_21 AGG_22 AGG_23 AGG_24 AGG_25 AGG_26 AGG_27 
    AGG_28 AGG_29 AGG_30 AGG_31 AGG_32 AGG_33 AGG_34 AGG_35 AGG_36 AGG_37 AGG_38 AGG_39 AGG_40 
  /SCALE('ALL VARIABLES') ALL 
  /MODEL=ALPHA 
  /SUMMARY=TOTAL CORR.

** BASELINE CORRELATIONS

NONPAR CORR 
  /VARIABLES=PID AFF COG BEH 
  /PRINT=SPEARMAN TWOTAIL NOSIG 
  /MISSING=PAIRWISE.

*rename for visibility

rename variables
TA_1 = A1
TA_2 = A2
TA_3 = A3
TA_4 = A4
TA_5 = A5
TA_6 = A6
TA_7 = A7
TA_8 = A8
TA_9 = A9
TA_10 = A10
HOS_1 = C1
HOS_2 = C2
HOS_3 = C3
HOS_4 = C4
HOS_5 = C5
HOS_6 = C6
HOS_7 = C7
HOS_8 = C8
AGG_1 = B1
AGG_2 = B2
AGG_3 = B3
AGG_4 = B4
AGG_5 = B5
AGG_6 = B6
AGG_7 = B7
AGG_8 = B8
AGG_9 = B9
AGG_10 = B10
AGG_11 = B11
AGG_12 = B12
AGG_13 = B13
AGG_14 = B14
AGG_15 = B15
AGG_16 = B16
AGG_17 = B17
AGG_18 = B18
AGG_19 = B19
AGG_20 = B20
AGG_21 = B21
AGG_22 = B22
AGG_23 = B23
AGG_24 = B24
AGG_25 = B25
AGG_26 = B26
AGG_27 = B27
AGG_28 = B28
AGG_29 = B29
AGG_30 = B30
AGG_31 = B31
AGG_32 = B32
AGG_33 = B33
AGG_34 = B34
AGG_35 = B35
AGG_36 = B36
AGG_37 = B37
AGG_38 = B38
AGG_39 = B39
AGG_40 = B40
PID_1 = P1
PID_2 = P2
PID_3 = P3
PID_4 = P4
PID_5 = P5
PID_6 = P6
PID_7 = P7
PID_8 = P8
PID_9 = P9
PID_10 = P10.

*examine multivariate normality

FACTOR 
  /VARIABLES P1 P2 P3 P4 P5 P6 P7 P8 P9 P10 A1 A2 A3 A4 A5 A6 A7 A8 A9 A10 C1 C2 C3 C4 C5 C6 C7 C8 
    B1 B2 B3 B4 B5 B6 B7 B8 B9 B10 B11 B12 B13 B14 B15 B16 B17 B18 B19 B20 B21 B22 B23 B24 B25 B26 B27 
    B28 B29 B30 B31 B32 B33 B34 B35 B36 B37 B38 B39 B40 
  /MISSING LISTWISE 
  /ANALYSIS P1 P2 P3 P4 P5 P6 P7 P8 P9 P10 A1 A2 A3 A4 A5 A6 A7 A8 A9 A10 C1 C2 C3 C4 C5 C6 C7 C8 
    B1 B2 B3 B4 B5 B6 B7 B8 B9 B10 B11 B12 B13 B14 B15 B16 B17 B18 B19 B20 B21 B22 B23 B24 B25 B26 B27 
    B28 B29 B30 B31 B32 B33 B34 B35 B36 B37 B38 B39 B40 
  /PRINT INITIAL EXTRACTION 
  /CRITERIA FACTORS(1) ITERATE(25) 
  /EXTRACTION PC 
  /ROTATION NOROTATE 
  /SAVE REG(ALL) 
  /METHOD=CORRELATION.

COMPUTE filter_$=(ID ne 1009  &  ID ne 98). 
VARIABLE LABELS filter_$ 'ID ne 1009  &  ID ne 98 (FILTER)'. 
VALUE LABELS filter_$ 0 'Not Selected' 1 'Selected'. 
FORMATS filter_$ (f1.0). 
FILTER BY filter_$. 
EXECUTE. 
REGRESSION 
  /MISSING LISTWISE 
  /STATISTICS COEFF OUTS R ANOVA 
  /CRITERIA=PIN(.05) POUT(.10) 
  /NOORIGIN 
  /DEPENDENT FAC1_1 
  /METHOD=ENTER P1 P2 P3 P4 P5 P6 P7 P8 P9 P10 A1 A2 A3 A4 A5 A6 A7 A8 A9 A10 C1 C2 C3 C4 C5 C6 C7 
    C8 B1 B2 B3 B4 B5 B6 B7 B8 B9 B10 B11 B12 B13 B14 B15 B16 B17 B18 B19 B20 B21 B22 B23 B24 B25 B26 
    B27 B28 B29 B30 B31 B32 B33 B34 B35 B36 B37 B38 B39 B40 
  /SAVE MAHAL.

*case 1009 and 98 are multivariate outliers

*examine univariate normality
*non-normality -3<skewness<3

DESCRIPTIVES VARIABLES=P1 P2 P3 P4 P5 P6 P7 P8 P9 P10 A1 A2 A3 A4 A5 A6 A7 A8 A9 A10 C1 C2 C3 C4 C5 
    C6 C7 C8 B1 B2 B3 B4 B5 B6 B7 B8 B9 B10 B11 B12 B13 B14 B15 B16 B17 B18 B19 B20 B21 B22 B23 B24 B25 
    B26 B27 B28 B29 B30 B31 B32 B33 B34 B35 B36 B37 B38 B39 B40 
  /STATISTICS=MEAN STDDEV MIN MAX SKEWNESS.

*sqr transformation

compute sqrt_b2 = sqrt(B2).
execute.
compute sqrt_b4 = sqrt(B4).
execute.
compute sqrt_b5 = sqrt(B5).
execute.
compute sqrt_b8 = sqrt(B8).
execute.
compute sqrt_b9 = sqrt(B9).
execute.
compute sqrt_b10 = sqrt(B10).
execute.
compute sqrt_b13 = sqrt(B13).
execute.
compute sqrt_b22 = sqrt(B22).
execute.
compute sqrt_b24 = sqrt(B24).
execute.
compute sqrt_b25 = sqrt(B25).
execute.
compute sqrt_b26 = sqrt(B26).
execute.
compute sqrt_b27 = sqrt(B27).
execute.
compute sqrt_b30 = sqrt(B30).
execute.
compute sqrt_b33 = sqrt(B33).
execute.
compute sqrt_b34 = sqrt(B34).
execute.
compute sqrt_b36 = sqrt(B36).
execute.
compute sqrt_b38 = sqrt(B38).
execute.
compute sqrt_b40 = sqrt(B40).
execute.

*log-transformation

compute ln_b2 = ln(B2).
execute.
compute ln_b4 = ln(B4).
execute.
compute ln_b5 = ln(B5).
execute.
compute ln_b8 = ln(B8).
execute.
compute ln_b9 = ln(B9).
execute.
compute ln_b10 = ln(B10).
execute.
compute ln_b13 = ln(B13).
execute.
compute ln_b22 = ln(B22).
execute.
compute ln_b24 = ln(B24).
execute.
compute ln_b25 = ln(B25).
execute.
compute ln_b26 = ln(B26).
execute.
compute ln_b27 = ln(B27).
execute.
compute ln_b30 = ln(B30).
execute.
compute ln_b33 = ln(B33).
execute.
compute ln_b34 = ln(B34).
execute.
compute ln_b36 = ln(B36).
execute.
compute ln_b38 = ln(B38).
execute.
compute ln_b40 = ln(B40).
execute.

*inverse-transformation

compute inv_b2 = 1/(B2).
execute.
compute inv_b4 = 1/(B4).
execute.
compute inv_b5 = 1/(B5).
execute.
compute inv_b8 = 1/(B8).
execute.
compute inv_b9 = 1/(B9).
execute.
compute inv_b10 = 1/(B10).
execute.
compute inv_b13 = 1/(B13).
execute.
compute inv_b22 = 1/(B22).
execute.
compute inv_b24 = 1/(B24).
execute.
compute inv_b25 = 1/(B25).
execute.
compute inv_b26 = 1/(B26).
execute.
compute inv_b27 = 1/(B27).
execute.
compute inv_b30 = 1/(B30).
execute.
compute inv_b33 = 1/(B33).
execute.
compute inv_b34 = 1/(B34).
execute.
compute inv_b36 = 1/(B36).
execute.
compute inv_b38 = 1/(B38).
execute.
compute inv_b40 = 1/(B40).
execute.

*bass ackwards method

FACTOR 
  /VARIABLES P1 P2 P3 P4 P5 P6 P7 P8 P9 P10 A1 A2 A3 A4 A5 A6 A7 A8 A9 A10 C1 C2 C3 C4 C5 C6 C7 C8 
    B1 B3 inv_b4 B6 B7 inv_b9 B11 B12 B14 B15 B16 B17 B18 B19 B20 B21 B23 inv_b24 B28 B29 B31 B32 B35 
    B37 B39 B40 
  /MISSING LISTWISE 
  /ANALYSIS P1 P2 P3 P4 P5 P6 P7 P8 P9 P10 A1 A2 A3 A4 A5 A6 A7 A8 A9 A10 C1 C2 C3 C4 C5 C6 C7 C8 
    B1 B3 inv_b4 B6 B7 inv_b9 B11 B12 B14 B15 B16 B17 B18 B19 B20 B21 B23 inv_b24 B28 B29 B31 B32 B35 
    B37 B39 B40 
  /PRINT INITIAL ROTATION 
  /CRITERIA FACTORS(1) ITERATE(25) 
  /EXTRACTION PC 
  /CRITERIA ITERATE(25) 
  /ROTATION VARIMAX 
  /SAVE REG(ALL) 
  /METHOD=CORRELATION.

FACTOR 
  /VARIABLES P1 P2 P3 P4 P5 P6 P7 P8 P9 P10 A1 A2 A3 A4 A5 A6 A7 A8 A9 A10 C1 C2 C3 C4 C5 C6 C7 C8 
    B1 B3 inv_b4 B6 B7 inv_b9 B11 B12 B14 B15 B16 B17 B18 B19 B20 B21 B23 inv_b24 B28 B29 B31 B32 B35 
    B37 B39 B40 
  /MISSING LISTWISE 
  /ANALYSIS P1 P2 P3 P4 P5 P6 P7 P8 P9 P10 A1 A2 A3 A4 A5 A6 A7 A8 A9 A10 C1 C2 C3 C4 C5 C6 C7 C8 
    B1 B3 inv_b4 B6 B7 inv_b9 B11 B12 B14 B15 B16 B17 B18 B19 B20 B21 B23 inv_b24 B28 B29 B31 B32 B35 
    B37 B39 B40 
  /PRINT INITIAL ROTATION 
  /CRITERIA FACTORS(2) ITERATE(25) 
  /EXTRACTION PC 
  /CRITERIA ITERATE(25) 
  /ROTATION VARIMAX 
  /SAVE REG(ALL) 
  /METHOD=CORRELATION.

FACTOR 
  /VARIABLES P1 P2 P3 P4 P5 P6 P7 P8 P9 P10 A1 A2 A3 A4 A5 A6 A7 A8 A9 A10 C1 C2 C3 C4 C5 C6 C7 C8 
    B1 B3 inv_b4 B6 B7 inv_b9 B11 B12 B14 B15 B16 B17 B18 B19 B20 B21 B23 inv_b24 B28 B29 B31 B32 B35 
    B37 B39 B40 
  /MISSING LISTWISE 
  /ANALYSIS P1 P2 P3 P4 P5 P6 P7 P8 P9 P10 A1 A2 A3 A4 A5 A6 A7 A8 A9 A10 C1 C2 C3 C4 C5 C6 C7 C8 
    B1 B3 inv_b4 B6 B7 inv_b9 B11 B12 B14 B15 B16 B17 B18 B19 B20 B21 B23 inv_b24 B28 B29 B31 B32 B35 
    B37 B39 B40 
  /PRINT INITIAL ROTATION 
  /CRITERIA FACTORS(3) ITERATE(25) 
  /EXTRACTION PC 
  /CRITERIA ITERATE(25) 
  /ROTATION VARIMAX 
  /SAVE REG(ALL) 
  /METHOD=CORRELATION.

FACTOR 
  /VARIABLES P1 P2 P3 P4 P5 P6 P7 P8 P9 P10 A1 A2 A3 A4 A5 A6 A7 A8 A9 A10 C1 C2 C3 C4 C5 C6 C7 C8 
    B1 B3 inv_b4 B6 B7 inv_b9 B11 B12 B14 B15 B16 B17 B18 B19 B20 B21 B23 inv_b24 B28 B29 B31 B32 B35 
    B37 B39 B40 
  /MISSING LISTWISE 
  /ANALYSIS P1 P2 P3 P4 P5 P6 P7 P8 P9 P10 A1 A2 A3 A4 A5 A6 A7 A8 A9 A10 C1 C2 C3 C4 C5 C6 C7 C8 
    B1 B3 inv_b4 B6 B7 inv_b9 B11 B12 B14 B15 B16 B17 B18 B19 B20 B21 B23 inv_b24 B28 B29 B31 B32 B35 
    B37 B39 B40 
  /PRINT INITIAL ROTATION 
  /CRITERIA FACTORS(4) ITERATE(25) 
  /EXTRACTION PC 
  /CRITERIA ITERATE(25) 
  /ROTATION VARIMAX 
  /SAVE REG(ALL) 
  /METHOD=CORRELATION.

FACTOR 
  /VARIABLES P1 P2 P3 P4 P5 P6 P7 P8 P9 P10 A1 A2 A3 A4 A5 A6 A7 A8 A9 A10 C1 C2 C3 C4 C5 C6 C7 C8 
    B1 B3 inv_b4 B6 B7 inv_b9 B11 B12 B14 B15 B16 B17 B18 B19 B20 B21 B23 inv_b24 B28 B29 B31 B32 B35 
    B37 B39 B40 
  /MISSING LISTWISE 
  /ANALYSIS P1 P2 P3 P4 P5 P6 P7 P8 P9 P10 A1 A2 A3 A4 A5 A6 A7 A8 A9 A10 C1 C2 C3 C4 C5 C6 C7 C8 
    B1 B3 inv_b4 B6 B7 inv_b9 B11 B12 B14 B15 B16 B17 B18 B19 B20 B21 B23 inv_b24 B28 B29 B31 B32 B35 
    B37 B39 B40 
  /PRINT INITIAL ROTATION 
  /CRITERIA FACTORS(5) ITERATE(25) 
  /EXTRACTION PC 
  /CRITERIA ITERATE(25) 
  /ROTATION VARIMAX 
  /SAVE REG(ALL) 
  /METHOD=CORRELATION.

FACTOR 
  /VARIABLES P1 P2 P3 P4 P5 P6 P7 P8 P9 P10 A1 A2 A3 A4 A5 A6 A7 A8 A9 A10 C1 C2 C3 C4 C5 C6 C7 C8 
    B1 B3 inv_b4 B6 B7 inv_b9 B11 B12 B14 B15 B16 B17 B18 B19 B20 B21 B23 inv_b24 B28 B29 B31 B32 B35 
    B37 B39 B40 
  /MISSING LISTWISE 
  /ANALYSIS P1 P2 P3 P4 P5 P6 P7 P8 P9 P10 A1 A2 A3 A4 A5 A6 A7 A8 A9 A10 C1 C2 C3 C4 C5 C6 C7 C8 
    B1 B3 inv_b4 B6 B7 inv_b9 B11 B12 B14 B15 B16 B17 B18 B19 B20 B21 B23 inv_b24 B28 B29 B31 B32 B35 
    B37 B39 B40 
  /PRINT INITIAL ROTATION 
  /CRITERIA FACTORS(6) ITERATE(25) 
  /EXTRACTION PC 
  /CRITERIA ITERATE(25) 
  /ROTATION VARIMAX 
  /SAVE REG(ALL) 
  /METHOD=CORRELATION.

FACTOR 
  /VARIABLES P1 P2 P3 P4 P5 P6 P7 P8 P9 P10 A1 A2 A3 A4 A5 A6 A7 A8 A9 A10 C1 C2 C3 C4 C5 C6 C7 C8 
    B1 B3 inv_b4 B6 B7 inv_b9 B11 B12 B14 B15 B16 B17 B18 B19 B20 B21 B23 inv_b24 B28 B29 B31 B32 B35 
    B37 B39 B40 
  /MISSING LISTWISE 
  /ANALYSIS P1 P2 P3 P4 P5 P6 P7 P8 P9 P10 A1 A2 A3 A4 A5 A6 A7 A8 A9 A10 C1 C2 C3 C4 C5 C6 C7 C8 
    B1 B3 inv_b4 B6 B7 inv_b9 B11 B12 B14 B15 B16 B17 B18 B19 B20 B21 B23 inv_b24 B28 B29 B31 B32 B35 
    B37 B39 B40 
  /PRINT INITIAL ROTATION 
  /CRITERIA FACTORS(7) ITERATE(25) 
  /EXTRACTION PC 
  /CRITERIA ITERATE(25) 
  /ROTATION VARIMAX 
  /SAVE REG(ALL) 
  /METHOD=CORRELATION.

*factor score correlations

CORRELATIONS
  /VARIABLES=FAC1_2 FAC1_3 FAC2_3 FAC1_4 FAC2_4 FAC3_4 FAC1_5 FAC2_5 FAC3_5 FAC4_5 FAC1_6 FAC2_6 
    FAC3_6 FAC4_6 FAC5_6 
  /PRINT=TWOTAIL NOSIG 
  /MISSING=PAIRWISE.

*factor score correlations with original scales

NONPAR CORR 
  /VARIABLES=FAC1_2 FAC1_3 FAC2_3 FAC1_4 FAC2_4 FAC3_4 FAC1_5 FAC2_5 FAC3_5 FAC4_5 FAC1_6 FAC2_6 
    FAC3_6 FAC4_6 FAC5_6 PID AFF COG BEH 
  /PRINT=SPEARMAN TWOTAIL NOSIG 
  /MISSING=PAIRWISE.
