# Supplementary material for: Uncovering the hierarchical structure of self-reported hostility
Source: PLoS One. 2020 Sep 29;15(9):e0239631. doi: 10.1371/journal.pone.0239631 (PMC7523964; doi:10.1371/journal.pone.0239631)
Supplement: S2 Table — (XLSX) [file pone.0239631.s004.xlsx]

## Sheet: Blad1
S2 Table. Item content and loading for all rotated principal component solutions.
Item	Instrument	Content	P1.1	P2.1	P2.2	P3.1	P3.2	P3.3	P4.1	P4.2	P4.3	P4.4	P5.1	P5.2	P5.3	P5.4	P5.5
1	PID-5H	I snap at people when they do little things that irritate me.	0.663	0.579	0.345	0.515	0.316	0.298	0.512	0.297	0.297	0.128	0.497	0.247	0.296	0.183	0.16
2	PID-5H	I can be mean when I need to be.	0.591	0.469	0.362	0.46	0.332	0.184	0.446	0.273	0.186	0.273	0.419	0.231	0.196	0.133	0.324
3	PID-5H	I am easily angered.	0.702	0.668	0.3	0.777	0.232	0.06	0.772	0.203	0.06	0.152	0.76	0.203	0.065	0.09	0.184
4	PID-5H	I resent being told what to do, even by people in charge.	0.463	0.362	0.289	0.377	0.262	0.11	0.4	0.345	0.102	-0.266	0.342	0.477	0.142	-0.027	-0.141
5	PID-5H	I have a very short temper.	0.671	0.728	0.184	0.834	0.111	0.072	0.832	0.099	0.072	0.075	0.84	0.101	0.065	0.075	0.072
6	PID-5H	I always make sure I get back at people who wrong me.	0.579	0.61	0.181	0.558	0.145	0.276	0.557	0.14	0.276	0.055	0.546	0.145	0.28	0.07	0.079
7	PID-5H	I get irritated easily by all sorts of things.	0.697	0.633	0.334	0.585	0.298	0.291	0.593	0.327	0.286	-0.051	0.572	0.331	0.292	0.146	0
8	PID-5H	I am usually pretty hostile.	0.661	0.674	0.232	0.669	0.183	0.228	0.662	0.155	0.229	0.148	0.673	0.093	0.213	0.167	0.133
9	PID-5H	It makes me really angry when people insult me in even a minor way.	0.646	0.633	0.255	0.581	0.218	0.29	0.591	0.254	0.285	-0.087	0.6	0.21	0.268	0.206	-0.092
10	PID-5H	I'm nasty and short to anybody who deserves it.	0.627	0.565	0.305	0.496	0.277	0.3	0.488	0.243	0.3	0.182	0.486	0.162	0.289	0.204	0.187
11	STAXI-2T	I am quick tempered.	0.658	0.729	0.163	0.817	0.093	0.098	0.814	0.077	0.099	0.087	0.815	0.096	0.098	0.041	0.094
12	STAXI-2T	I have a fiery temper.	0.661	0.691	0.212	0.792	0.143	0.07	0.79	0.128	0.07	0.089	0.807	0.092	0.053	0.138	0.068
13	STAXI-2T	I am a hotheaded person.	0.657	0.673	0.226	0.756	0.162	0.095	0.755	0.152	0.094	0.073	0.755	0.15	0.09	0.093	0.082
14	STAXI-2T	I get angry when slowed down by others’ mistakes.	0.662	0.578	0.343	0.558	0.305	0.232	0.569	0.342	0.227	-0.079	0.538	0.372	0.241	0.111	-0.009
15	STAXI-2T	I feel annoyed when not given recognition for doing good work.	0.509	0.444	0.266	0.316	0.257	0.348	0.336	0.331	0.34	-0.224	0.329	0.309	0.332	0.199	-0.2
16	STAXI-2T	I fly off the handle.	0.632	0.663	0.199	0.727	0.138	0.118	0.719	0.102	0.119	0.171	0.722	0.082	0.114	0.085	0.171
17	STAXI-2T	I say nasty things when mad.	0.669	0.562	0.373	0.537	0.338	0.238	0.528	0.298	0.238	0.208	0.489	0.294	0.258	0.099	0.283
18	STAXI-2T	I feel furious when criticized in front of others.	0.57	0.542	0.246	0.464	0.22	0.299	0.48	0.279	0.293	-0.174	0.466	0.295	0.295	0.128	-0.136
19	STAXI-2T	I feel like hitting someone when frustrated.	0.516	0.611	0.083	0.522	0.053	0.324	0.504	-0.015	0.329	0.276	0.497	-0.03	0.335	0.014	0.285
20	STAXI-2T	I feel infuriated when do a good job and get poor evaluation.	0.591	0.548	0.271	0.45	0.249	0.334	0.466	0.309	0.328	-0.172	0.425	0.379	0.352	0.051	-0.084
21	AQ-H	I am suspicious of overly friendly strangers.	0.336	0.419	0.029	0.088	0.057	0.63	0.094	0.088	0.628	-0.089	0.065	0.123	0.647	0.004	-0.039
22	AQ-H	I sometimes feel that people are laughing at me behind my back.	0.515	0.527	0.178	0.178	0.203	0.7	0.17	0.177	0.701	0.145	0.165	0.077	0.691	0.204	0.144
23	AQ-H	I am sometimes eaten up with jealousy.	0.518	0.448	0.274	0.199	0.288	0.534	0.188	0.247	0.535	0.209	0.203	0.075	0.504	0.323	0.173
24	AQ-H	Other people always seem to get the breaks.	0.481	0.613	0.028	0.241	0.048	0.747	0.239	0.048	0.748	0.029	0.222	0.044	0.757	0.046	0.053
25	AQ-H	I know that "friends" talk about me behind my back.	0.414	0.383	0.191	0.085	0.217	0.581	0.077	0.191	0.582	0.144	0.076	0.078	0.568	0.219	0.138
26	AQ-H	When people are especially nice to me, I wonder what they want.	0.469	0.553	0.078	0.183	0.103	0.731	0.189	0.134	0.728	-0.078	0.166	0.14	0.739	0.07	-0.039
27	AQ-H	At times I feel I have gotten a raw deal out of life.	0.411	0.616	-0.083	0.276	-0.07	0.693	0.272	-0.074	0.694	0.031	0.256	-0.04	0.709	-0.046	0.053
28	AQ-H	I wonder why sometimes I feel so bitter about things.	0.592	0.69	0.108	0.448	0.1	0.583	0.438	0.068	0.585	0.157	0.423	0.053	0.592	0.058	0.179
29	FOA	Start a fight	0.593	0.418	0.424	0.473	0.386	0.077	0.466	0.351	0.076	0.19	0.426	0.345	0.096	0.113	0.27
30	FOA	Take my time doing things someone wants me to do	0.41	0.153	0.45	0.057	0.46	0.228	0.051	0.429	0.226	0.182	0.081	0.181	0.174	0.482	0.125
31	FOA	Hit, kick, or push someone	-0.345	-0.164	-0.338	-0.195	-0.323	-0.031	-0.154	-0.161	-0.04	-0.65	-0.12	-0.07	-0.057	-0.085	-0.699
32	FOA	Put someone down	0.648	0.362	0.572	0.401	0.543	0.097	0.39	0.49	0.095	0.282	0.375	0.354	0.084	0.33	0.314
33	FOA	Say mean things to someone	0.696	0.447	0.547	0.487	0.511	0.12	0.467	0.425	0.122	0.397	0.43	0.343	0.133	0.215	0.467
34	FOA	Tell my friends to stop liking someone	-0.302	-0.034	-0.422	0.046	-0.439	-0.169	0.059	-0.385	-0.168	-0.26	-0.044	0.055	-0.051	-0.743	-0.064
35	FOA	Keep someone from being in my group of friends	0.459	0.154	0.524	0.064	0.534	0.227	0.061	0.515	0.223	0.148	0.105	0.216	0.154	0.592	0.067
36	FOA	Tell someone that I won’t be their friend anymore	0.438	0.158	0.486	0.092	0.491	0.189	0.089	0.473	0.186	0.139	0.132	0.196	0.121	0.549	0.061
37	FOA	Gossip or spread rumors about someone	0.498	0.107	0.637	0.042	0.647	0.184	0.034	0.608	0.181	0.236	0.047	0.343	0.136	0.546	0.213
38	FOA	Curse someone out	0.648	0.33	0.609	0.395	0.578	0.051	0.377	0.494	0.052	0.397	0.333	0.406	0.065	0.236	0.48
39	FOA	Make sure someone gets left out	0.429	0.181	0.445	0.187	0.435	0.083	0.189	0.434	0.079	0.067	0.261	0.126	-0.008	0.603	-0.06
40	FOA	Argue with someone	0.57	0.193	0.648	0.248	0.63	0.03	0.256	0.65	0.022	0.013	0.178	0.68	0.064	0.157	0.172
41	FOA	Don’t let someone express their opinion	0.507	0.222	0.518	0.267	0.499	0.043	0.277	0.53	0.035	-0.044	0.257	0.46	0.03	0.288	0.007
42	FOA	Criticize someone’s work, even if it’s good	0.427	0.093	0.544	0.124	0.537	0.029	0.124	0.529	0.024	0.102	0.096	0.437	0.023	0.285	0.162
43	FOA	Try to get the last word	0.607	0.27	0.615	0.334	0.589	0.036	0.347	0.627	0.028	-0.055	0.269	0.685	0.072	0.126	0.107
44	FOA	Get sarcastic with someone	0.557	0.218	0.599	0.221	0.589	0.112	0.215	0.558	0.109	0.2	0.147	0.538	0.142	0.173	0.331
45	FOA	Don’t help someone when they need my help	0.413	0.118	0.495	0.111	0.492	0.087	0.108	0.475	0.084	0.134	0.11	0.309	0.058	0.377	0.135
46	FOA	Throw something at someone	-0.346	-0.122	-0.387	-0.163	-0.374	-0.007	-0.132	-0.246	-0.013	-0.529	-0.083	-0.194	-0.04	-0.068	-0.61
47	FOA	Tell someone’s secrets	0.368	0.007	0.553	-0.023	0.564	0.095	-0.024	0.555	0.09	0.112	0.005	0.292	0.035	0.543	0.062
48	FOA	Interrupt someone on purpose	0.516	0.167	0.595	0.203	0.582	0.047	0.22	0.638	0.037	-0.129	0.162	0.647	0.061	0.209	-0.004
49	FOA	Refuse to listen to someone	0.612	0.294	0.595	0.329	0.573	0.086	0.331	0.568	0.08	0.1	0.298	0.492	0.084	0.288	0.173
50	FOA	Insinuate someone has “problems”	0.564	0.234	0.592	0.218	0.583	0.145	0.21	0.544	0.142	0.229	0.21	0.35	0.114	0.432	0.234
51	FOA	Criticize someone’s judgements or decisions	0.48	0.083	0.638	0.097	0.636	0.057	0.113	0.684	0.047	-0.092	0.029	0.727	0.091	0.154	0.079
52	FOA	Openly dismiss someone’s opinion	0.496	0.102	0.64	0.135	0.633	0.034	0.148	0.67	0.025	-0.052	0.078	0.679	0.058	0.199	0.093
53	FOA	Blame someone unfairly	0.529	0.174	0.606	0.232	0.589	0.016	0.22	0.531	0.014	0.296	0.207	0.369	-0.001	0.367	0.325
54	FOA	Physically hurt someone	0.314	0.145	0.312	0.143	0.304	0.074	0.1	0.135	0.084	0.676	0.083	-0.004	0.086	0.142	0.691
